# Supplementary material for: The Batrachian Barf Bowl: An authentic research experience using ecological data from frog diets
Source: Ecol Evol. 2022 Jul 17;12(7):e9095. doi: 10.1002/ece3.9095 (PMC9288929; doi:10.1002/ece3.9095)
Supplement: Supplementary file 1 — Appendix S1 Participant demographics [file ECE3-12-e9095-s005.xlsx]

## Sheet: Sheet1
Institute	Classification	College	Major
Notre Dame	Senior	College of Engineering	Chemical Engineering
Notre Dame	Junior	College of Science	Environmental Sciences BS
Notre Dame	Senior	College of Science	Biological Sciences BS; Theology Minor
Notre Dame	Senior	College of Science	Environmental Sciences BS; Spanish Minor
Notre Dame	Senior	College of Science	PreProfessional
Notre Dame	Senior	College of Science	Environmental Sciences
Notre Dame	Senior	College of Science	Biological Sciences
Notre Dame	Senior	College of Science	Environmental Sciences
Notre Dame	Senior	College of Science	Environmental Sciences
Notre Dame	Senior	College of Science	Biological Sciences
Notre Dame	Senior	College of Science	Environmental Sciences
Notre Dame	Senior	School of Architecture	Architecture
Michigan	Grad Mastr	Environ & Sustainability	Environ & Sustainability MS/ Ecosystem Science & Management
Michigan	Grad Mastr	Environ & Sustainability	Environ & Sustainability MS/ Ecosystem Science & Management
Michigan	Grad Mastr	Environ & Sustainability	Environ & Sustainability MS/ Ecosystem Science & Management
Michigan	Grad Mastr	Environ & Sustainability	Environ & Sustainability MS/ Ecosystem Science & Management
Michigan	Senior	Lit, Sci, and the Arts	Biopsych, Cognit & Neurosci BS; Ecology & Evol Biol Minor
Michigan	Senior	Lit, Sci, and the Arts	Biology BS; Evolutionary Anthropology BS
Michigan	Senior	Lit, Sci, and the Arts	Biopsych, Cognit & Neurosci BS; Spanish Lang,Lit,Cul Minor; Ecology & Evol Biol Minor
Michigan	Senior	Lit, Sci, and the Arts	Ecol, Evol, & Biodiversity BS
Michigan	Senior	Lit, Sci, and the Arts	Biology, Health, & Society BS
Michigan	Senior	Lit, Sci, and the Arts	Biology BS
Michigan	Senior	Lit, Sci, and the Arts	Biology, Health, & Society BS
Michigan	Senior	Lit, Sci, and the Arts	Earth & Environmental Sci BS/ Honors
Michigan	Senior	Lit, Sci, and the Arts	Biology BS
Michigan	Senior	Lit, Sci, and the Arts	Ecol, Evol, & Biodiversity BS
Michigan	Senior	Lit, Sci, and the Arts	Biology, Health, & Society BS; Water and the Env Minor
Michigan	Senior	Lit, Sci, and the Arts	Ecol, Evol, & Biodiversity BS; Asian Lang & Cult Minor
Michigan	Senior	Lit, Sci, and the Arts	Biology, Health, & Society BS
Michigan	Senior	Lit, Sci, and the Arts	Biology BS
Michigan	Senior	Lit, Sci, and the Arts	Biology BS
Michigan	Senior	Lit, Sci, and the Arts	Ecol, Evol, & Biodiversity BS
Michigan	Senior	Lit, Sci, and the Arts	Biology BS; Statistics Minor; Environment Minor
Michigan	Senior	Lit, Sci, and the Arts	Biology BS
Michigan	Senior	Lit, Sci, and the Arts	Environment BS; Biopsych, Cognit & Neurosci BS; Ecol, Evol, & Biodiversity BS
Michigan	Senior	Lit, Sci, and the Arts	Ecol, Evol, & Biodiversity BS
Michigan	Senior	Lit, Sci, and the Arts	Ecol, Evol, & Biodiversity BS
Michigan	Senior	Lit, Sci, and the Arts	Biology BS/ Honors
Michigan	Senior	Lit, Sci, and the Arts	Biology BS
