# Supplementary material for: The Batrachian Barf Bowl: An authentic research experience using ecological data from frog diets
Source: Ecol Evol. 2022 Jul 17;12(7):e9095. doi: 10.1002/ece3.9095 (PMC9288929; doi:10.1002/ece3.9095)
Supplement: Supplementary file 3 — Appendix S3 Template diet data spreadsheet [file ECE3-12-e9095-s002.xlsx]

## Sheet: Sheet1
Team Name:
Team Members:
Frog_Number	Photo_Number	Prey_type	Count	Length (mm)	Width (mm)	Notes
