# Supplementary material for: The Batrachian Barf Bowl: An authentic research experience using ecological data from frog diets
Source: Ecol Evol. 2022 Jul 17;12(7):e9095. doi: 10.1002/ece3.9095 (PMC9288929; doi:10.1002/ece3.9095)
Supplement: Supplementary file 4 — Appendix S4 Student activity results [file ECE3-12-e9095-s007.xlsx]

## Sheet: Team1
Team Name:
Team Members:
Frog_Number	Photo_Number	Prey_type	Count	Length (mm)	Width (mm)	Notes
RAB98	2	Orthoptera	1	8.005	3.708
RAB14	1	Homoptera	1	6.353	2.551
RAB14	2	Homoptera	1	6.736	2.827
RAB13	1	Diptera	1	n/a	n/a	in pieces
RAB13	2	Araneida	1	3.47	3.17
RAB13	3	Araneida	1	4.2	3.32
RAB13	4	Diptera	1	2.67	1.1
RAB13	5	Diptera	1	4.44	1.8
RAB21	2	Araneida	1	7.001	3.308	scrunched up w legs out
RAB21	3	Araneida	1	7.282	4.019
RAB98	1	Orthoptera	1	5.5	2.8	very digested
RAB18	1			8.628	6.641	very digested
RAB98	3	Orthoptera	1	7.943	3.463
RAB18	2	Amphipod	1	8.752	2.285
RAB18	3	Amphipod	1	8.549	2.351
RAB18	4	Amphipod	1	8.448	2.261
RAB25	1	Hymenopte	1	12.6	2.33
RAB25	2	Hymenopte	1	7.75	1.08
RAB25	RAB25_unknown 1(rep of 2)_1	Hymenopte	1	7.4	2.07
RAB25	RAB25_unknown 1(rep of 2)_2
RAB25	RAB25_unknown 2(rep of 2)_1
RAB25	RAB25_unknown 1(rep of 2)_2
RAB25	RAB25_unknown 3(1 of 2)_1
RAB25	RAB25_unknown 3(1 of 2)_2
RAB98	4	Orthoptera	1	na	na	half there, digested
RAB98	5	Othoptera	1	na	na	half there, digested
RAB26	(rep of 16)1	Hymenoptera	1	4.864	2.829
RAB26	(rep of 16)2	Hymenoptera	1	4.071	2.071
RAB26	(rep of 16)3	Hymenoptera	1	2.9373	2.609	half of the body
RAB73	1	Coleoptera	1	4.962	2.396
RAB73	2	Coleoptera	1	4.934	2.35
RAB73	3	Coleoptera	1	4.833	3.2	abdomen only
RAB73	4	Coleoptera	1	4.601	2.52

## Sheet: Team2A
Team Name:
Team Members:
Frog_Number	Photo_Number	Prey_type	Count	Length (mm)	Width (mm)	Notes
RAB439	RAB439_1(reap of 5)_1.tif	O. Hymenoptera (ant)	1	13.575	1.787	very well-preserved invertebrate
RAB439	RAB439_5.jpg	O. Hymenoptera (ant)	1	2.423	0.638
RAB437	RAB437_1.jpg	Phylum Nematoda (Roundworm)	1	19.207	0.711	the specimen looks broken
RAB437	RAB437_2.jpg	Class Tubellaria (flatworms)	1	22.018	3.34
RAB437	RAB437_4.jpg	Class Tubellaria (flatworms)	1	16.746	2.322
RAB436	RAB436_2.jpg	O. Coleoptera	2	4.89	0.63
RAB435	RAB435_3.jpg	O. Aranea	1	5.073	1.485
RAB435	RAB435_4.jpg	O. Diptera	1	8.009	3.808	I added the measurements of the fly body from RAB435_5.jpg
RAB434	RAB434_1.jpg	O. DIptera?	~3	2.504	1.394
RAB431	RAB431_2.jpg	O. Aranea	1	4.547	1.102
RAB410	RAB410_1.jpg	O. Coleoptera	1	17.743	6.201
RAB402	RAB402_2.jpg	Class Tubellaria (flatworms)	1	29.694	4.082
RAB402	RAB402_4.jpg	Order Acari (mites)	1	1.24573	0.504187	added the length measurement from RAB402_5.jpg
RAB402	RAB402_3.jpg	O.Diptera	1			No insect body in this image, however there are legs and wings that resemble that from a fly
RAB400	RAB400_1.jpg	O. Coleoptera	3	6.947	3.36
RAB400	RAB400_4.jpg			6.433 (length of wing)	1.505	2 large wings that are not attached to a body but could belong to O. Hymenoptera, O. Coleoptera or O. Diptera?
RAB400	RAB400_5.jpg	O. Aranea	1	3.862	1.323
RAB396	RAB396_2.jpg	O. Hymenoptera (ant)	~15	2.523	0.46	For this and the next ant, I divided the large amount seen in RAB396_6.jpg between the 2 size categories
RAB396	RAB396_3.jpg	O. Hymenoptera (ant)	~15	4.856	0.698

## Sheet: Team2B
Team Name:
Team Members:
Frog_Number	Photo_Number	Prey_type	Count	Length (mm)	Width (mm)	Notes
RAB 186	2	wasp	1	12.877	3.114
	3	beetle	1	2.644	0.294
RAB 189	1	beetle	1	6.014	2.692
	2	spider	1	3.852	0.848
RAB 192	1	ant	1	6.938	2.362
RAB 206	2021-01-03	beetle	1	5.72	1.94
	2021-04-06	spider	1	5.302	1.923
RAB 229	1	spider	1	5.949	1.288
RAB 242	1	beetle	1	8.986	6.237
	4	orthoptera (praying mantis)	1	5.564	2.068
RAB 252	1	termites	5	2.52	0.868
RAB 260	2021-02-03	ants	2	1.896	0.726
	2021-04-06	beetle	1	1.652	0.489
RAB 263	2021-01-07	cockroach	1
RAB 287	2021-01-04	ants	4
RAN 289	2021-01-02	beetle	1
RAB 296	1	spider	1
RAB 300	2021-02-03	tick	3
	2021-04-13	termites	10
RAB 301	2021-01-04	termite	1

## Sheet: Team3A
Team Name:
Team Members:
Frog_Number	Photo_Number	Prey_type	Count	Length (mm)	Width (mm)	Notes
RAB827	2	ant	1	4.824	1.477
RAB449	1	coleoptera	1	6.487	2.165
RAB858	3	ant	1	2.429	0.55
RAB831	1	wasp	1	4.339	0.997
RAB 831	8	snail	1	5.692	5.248	only the shell
RAB 831	10	coleoptera	1	6.302	2.074
RAB 830	1	fly	1	5.209	1.919
RAB 841	3	ant	1	1.562	0.26
RAB 823	1	ant	1	3.131	0.84
RAB 717	7	worm	1	18.714	2.369	this was my favorite

## Sheet: Team3B
Team Name:
Team Members:
Frog_Number	Photo_Number	Prey_type	Count	Length (mm)	Width (mm)	Notes
RAB440	1	O. Coleoptera ?	1	8.6	3.2	whole specimen
	2	O. Coleoptera ?	1	8.3	3.09	same as previous
	3	O. Coleoptera ?	1	8.3	3.7	same as previous
	4	Order Hemiptera	1	8.88	2.5	curled up
	5	Order Hemiptera	1	10.2	2.38	same as previous
RAB441	1	Order Araneae	1	6.27	1.4
	2	Order Araneae	1	6.6	1.2	same as previous
RAB442	1	really unsure (possible Diptera?)	1	12.87	6.2	super blobby, something else in image
	2	really unsure (possible Diptera?)	1	12.4	6.2	same as previous, something else in image
	3	possible Diptera	1	7.7	4.7	same as previous, wings more visible here, measured without wingspan
	4	possible Diptera	1	4.56	1.09	different Diptera
RAB449	1	O. Coleoptera ?	1	6.7	1.88
	2	O. Coleoptera ?	1	5.8	2	same as previous
	3	Class Bivalvia	1	3.3	2.1
	4	Class Bivalvia	1	3.4	2.2	same as previous
	5	Order Hymenoptera?	1	7.6	2.4	segmented, "body" measured
	6	Order Hymenoptera?	1	7.3	2.76	same as previous
RAB453	1	Order Araneae	1	7.9	1.2
	2	Order Araneae	1	7.7	1.37	same as previous
	3	Order Araneae	1	7.98	1.7	same as previous
	4	Order Araneae	1			same as previous, multiple sets of eyes, whole specimen not in image (not able to measure body)
RAB458	1	O. Hymenoptera	1	7.5	3.76	segmented body
	2	unsure	1	7.7	3.16	segmented
RAB483	1	Order Acari ?	1	1.7	1
	2	Order Acari ?	1	1.7	0.7	same as previous
	3	Order Acari ?	1	1.7	0.9	same as previous
	4	Order Hymenoptera (ant?)	~19	2.8	1.3	many specimen, some segmented
	5	Order Hymenoptera (ant?)	~25	3.1	1.4	same as previous
RAB486	1	Order Hymenoptera (ant?)	~5	2.5	1.7	segmented
	2	Order Hymenoptera (ant?)	~4	2.6	1.65	same as previous
RAB498	1	Order Hymenoptera (ant)	1	4	1.3
	2	Order Hymenoptera (ant)	1	4.5	1	same as previous
	3	O. Coleoptera ? O. Diptera?	1	5.1	2.8	blobby, hard to identify
	4	O. Coleoptera ? O. Diptera?	1	5.2	2.5	same as previous

## Sheet: Team3C
Team Name:
Team Members:
Frog_Number	Photo_Number	Prey_type	Count	Length (mm)	Width (mm)	Notes
RAB 440	1	Coleoptera - beetle	1	8.734	2.95	THIS IS SO COOL
RAB 441	2	Araneidae - spider	1	3.437	1.097	WOW
RAB 449	2	Hymenoptera - ant	1	7.768	2.338
RAB 453	1	Araneidae - spider	1	9.916	1.12
RAB 457	3	Hymenoptera - ant	1	5.873	0.657
RAB 457	7	Hymenoptera - ant	1	9.189	1.358
RAB 477	3	Araneidae - spider	1	18.228	6.372
RAB 483	3	Hymenoptera - ant	1	4.238	0.985
RAB 498	2	Hymenoptera - ant	1	9.243	2.368
RAB 538	1	Coleoptera - beetle - weevil	1	6.821	3.017
RAB 538	4	Coleoptera - beetle - weevil	1	8.514	3.94
RAB 702	1	Coleoptera - beetle - weevil	1	3.69	2.004
RAB 703	3	Araneidae - spider	1	6.906	2.583
RAB 711	1	Hymenoptera - ant	1	7.719	1.503	specimen may be missing abdomen?
RAB 717	1	Hymenoptera - ant	1	4.578	0.775
RAB 717	4	Hymenoptera - ant	1	5.306	1.006
RAB 717	7	Coleoptera - larva	1	21.023	2.163
RAB 717	9	Hemiptera or a Mite (Acarid)	1	6.594	3.331	Having trouble deciding on this one, it has six obvious legs, the two shorter appendages up front I am not sure on ... but it doesn't seem to have three body segments (insect) ... maybe just 2? (arachnid). But based on the scale this would be a pretty huge mite. Hmm ...
RAB 718	3	Hemiptera	1	5.032	1.955
RAB 803	1	Coleoptera - beetle - weevil	1	5.944	3.034
RAB 830	1	Diptera - fly	1	5.226	1.554
RAB 831	1	Hymenoptera - ant	1	5.347	1.074
RAB 831	3	Coleoptera - beetle	1	6.884	1.983
RAB 831	8	Mollusc - Gastropoda	1	5.527	5.15
RAB 858	6	Hymenoptera - ant	1	2.263	0.441

## Sheet: Team3D
Frog Number	Photo Number	Prey Type	Count	Length (mm)	Width (mm)	Notes
RAB441	2	Spider	1	1.83	1.15
RAB717	10	Acarid	1	6.2	3.26
RAB832	8	Snail	1	5.45	4.92
RAB453	1	Spider	1	7.79	0.98
RAB457	7	Ant	1	1.81	0.83
RAB818	1	Orthoptera	2	14.92	2.52	Just the legs
RAB717	7	Larvae	1	7.46	2.25	Kinda looks like a mealworm
RAB440	3	Beetle	1	8.39	3.88
RAB538	4	Beetle	1	8.44	3.87
RAB830	1	Diptera, fly	1	5.11	1.56

## Sheet: Team4
Team Name:
Team Members:
Frog_Number	Photo_Number	Prey_type	Count	Length (mm)	Width (mm)	Notes
RAB872	1	Hymenoptera	2			lots of little pieces
	2	Hymenoptera	2			lots of little pieces
RAB873	1	weevil	1	1173.57	434.55
	2	weevil	1
	3	weevil	1
	4	orthoptera
	6	hymenoptera	2	738.355 (um)	156.486 (um)
RAB878	1	coleoptera	1	747.072 (um)	748.409 (um)	looks like candy
	2	coleoptera	1
	5	Odonata	1	750.00 (um)	157.731 (um)	giant eyes
	6	Odonata	1
	7	Odonata	1
RAB886	1		1	3.8	1.6	Disintegrated, nothing to identify prey type
RAB887	1	Coleoptera	1	5.2	1.7	Broken into lots of pieces, hard to distinguish, measured elytra
	2	Coleoptera	1	5.02	2	" "
RAB888	1		3	~1.6	~1.4	Single prey item broken down into three pieces of about equal size
RAB891	1	Hymenoptera	1	1.423	0.329	length poss. shortened by crushing
RAB897	1		1	9.075	3.013
	2		1
	3		1

## Sheet: Team5
Team Name:
Team Members:
Frog_Number	Photo_Number	Prey_type	Count	Length (mm)	Width (mm)	Notes
Rab180	1	Hymenoptera - Formicidea	2	3.842	0.774
Rab860	1	Hymenoptera - Formicidea	1	3.364	0.61
Rab860	12	Collembola	1	5.61	3.041
Rab1041	1	Hymenoptera - Formicidea	3	5.941	1.43	there were multiple species of ants in these photos, not all were identified and measured
Rab1044	3	Orthoptera	1	~12	4.505	The insect was torn in pieces, the length is approximated using the abdomen.
Rab1067	1	Possible Formicidae	~1	~3.029	Unable to be determined	Insect was destroyed - hard to see any defining characteristics
Rab1082	1		1		2	Only abdomen present
Rab1083	1	Possibly Orthoptera/Hemiptera	1	>9	>6.5	This bug has been through the guantlet.
Rab1093	1	Possible Collembola	1	7.7	1.9
Rab1097	1		1	5.2	1.5
Rab1098	2	Coleoptera	1	6.53	2.97	Refreshingly preserved.

## Sheet: Team6
Team Name:
Team Members:
Frog_Number	Photo_Number	Prey_type	Count	Length (mm)	Width (mm)	Notes
RAB46	1	Hymenoptera	1	4.82	0.993
RAB13	1	Emphemeroptera	1	4.04	0.53
RAB46	2	Hymenoptera	1	4.85	1.072
RAB46	3	Hymenoptera	1	9.25	1.974
RAB13	2	Collembola	1	4.09	1.04
RAB46	4	Hymenoptera	1	9.77	1.57
RAB13	3	Collembola	1	4.66	0.89
RAB46	5	Hymenoptera (?)	2	N/A	N/A	No scale bar; very fragmented but I can make out two heads with some noticeable pinching mouthparts
RAB13	4	Isopoda	1	2.69	1.19
RAB44	2	Odonata	1	4.327	0.44
RAB46	2	Hymenoptera	1	4.07	1.15
RAB47	1	Hymenoptera	1	2.741	1.331
RAB50	3	Trichoptera	1	1.902	1.211
RAB55	1	Hymenoptera	1	2.817	1.758
RAB60	5	Hymenoptera	1	6.888	2.48

[truncated: 7 more sheets: Team7, Team8A, Team8B, Team9, Team10A, Team10B, Team10C]
