# Supplementary material for: The Batrachian Barf Bowl: An authentic research experience using ecological data from frog diets
Source: Ecol Evol. 2022 Jul 17;12(7):e9095. doi: 10.1002/ece3.9095 (PMC9288929; doi:10.1002/ece3.9095)
Supplement: Supplementary file 6 — Appendix S6 Student survey results [file ECE3-12-e9095-s004.xlsx]

## Sheet: Student_survey_results_S6
School	Average	Student
InPerson	2.6	Science_ID_Pre
InPerson	2.8	Science_ID_Pre
InPerson	3.4	Science_ID_Pre
InPerson	4	Science_ID_Pre
InPerson	3.2	Science_ID_Pre
InPerson	3	Science_ID_Pre
InPerson	3.4	Science_ID_Pre
Remote	3.6	Science_ID_Pre
Remote	3.2	Science_ID_Pre
Remote	2.6	Science_ID_Pre
Remote	4	Science_ID_Pre
Remote	3.6	Science_ID_Pre
Remote	4	Science_ID_Pre
Remote	2.8	Science_ID_Pre
Remote	3.6	Science_ID_Pre
Remote	2.4	Science_ID_Pre
Remote	2.4	Science_ID_Pre
Remote	2.2	Science_ID_Pre
Remote	3	Science_ID_Pre
InPerson	3.2	Science_ID_Post
InPerson	3.8	Science_ID_Post
InPerson	3.6	Science_ID_Post
InPerson	3.8	Science_ID_Post
InPerson	3	Science_ID_Post
InPerson	2.8	Science_ID_Post
InPerson	3.4	Science_ID_Post
Remote	4	Science_ID_Post
Remote	3.2	Science_ID_Post
Remote	2.8	Science_ID_Post
Remote	4	Science_ID_Post
Remote	3	Science_ID_Post
Remote	4	Science_ID_Post
Remote	3.8	Science_ID_Post
Remote	3.8	Science_ID_Post
Remote	2.6	Science_ID_Post
Remote	2	Science_ID_Post
Remote	2.2	Science_ID_Post
Remote	3	Science_ID_Post
InPerson	3.75	SciCommun_Pre
InPerson	3.75	SciCommun_Pre
InPerson	4	SciCommun_Pre
InPerson	3.25	SciCommun_Pre
InPerson	4	SciCommun_Pre
InPerson	3	SciCommun_Pre
InPerson	4	SciCommun_Pre
Remote	4	SciCommun_Pre
Remote	3.25	SciCommun_Pre
Remote	3	SciCommun_Pre
Remote	4	SciCommun_Pre
Remote	4	SciCommun_Pre
Remote	4	SciCommun_Pre
Remote	3.25	SciCommun_Pre
Remote	4	SciCommun_Pre
Remote	4	SciCommun_Pre
Remote	3.25	SciCommun_Pre
Remote	3	SciCommun_Pre
Remote	3.75	SciCommun_Pre
InPerson	3.75	SciCommun_Post
InPerson	4	SciCommun_Post
InPerson	3.75	SciCommun_Post
InPerson	4	SciCommun_Post
InPerson	3.75	SciCommun_Post
InPerson	3.5	SciCommun_Post
InPerson	4	SciCommun_Post
Remote	4	SciCommun_Post
Remote	3.75	SciCommun_Post
Remote	4	SciCommun_Post
Remote	4	SciCommun_Post
Remote	4	SciCommun_Post
Remote	4	SciCommun_Post
Remote	4	SciCommun_Post
Remote	3.75	SciCommun_Post
Remote	4	SciCommun_Post
Remote	2.5	SciCommun_Post
Remote	3.5	SciCommun_Post
Remote	3.75	SciCommun_Post
InPerson	2.8	SelfEfficacy_Pre
InPerson	3.6	SelfEfficacy_Pre
InPerson	3.2	SelfEfficacy_Pre
InPerson	3.8	SelfEfficacy_Pre
InPerson	3.5	SelfEfficacy_Pre
InPerson	2.5	SelfEfficacy_Pre
InPerson	3.6	SelfEfficacy_Pre
Remote	3.5	SelfEfficacy_Pre
Remote	2.9	SelfEfficacy_Pre
Remote	2.8	SelfEfficacy_Pre
Remote	3.9	SelfEfficacy_Pre
Remote	3	SelfEfficacy_Pre
Remote	3.5	SelfEfficacy_Pre
Remote	2.6	SelfEfficacy_Pre
Remote	3.22222	SelfEfficacy_Pre
Remote	3.8	SelfEfficacy_Pre
Remote	2.6	SelfEfficacy_Pre
Remote	2.8	SelfEfficacy_Pre
Remote	2.8	SelfEfficacy_Pre
InPerson	3.3	SelfEfficacy_Post
InPerson	3.9	SelfEfficacy_Post
InPerson	3.2	SelfEfficacy_Post
InPerson	4	SelfEfficacy_Post
InPerson	3.2	SelfEfficacy_Post
InPerson	2.7	SelfEfficacy_Post
InPerson	3.5	SelfEfficacy_Post
Remote	4	SelfEfficacy_Post
Remote	3	SelfEfficacy_Post
Remote	3	SelfEfficacy_Post
Remote	3.9	SelfEfficacy_Post
Remote	2.9	SelfEfficacy_Post
Remote	3.7	SelfEfficacy_Post
Remote	2.7	SelfEfficacy_Post
Remote	3	SelfEfficacy_Post
Remote	3.8	SelfEfficacy_Post
Remote	2	SelfEfficacy_Post
Remote	3.1	SelfEfficacy_Post
Remote	2.8	SelfEfficacy_Post
InPerson	3.92857	WellBeing_Pre
InPerson	4.35714	WellBeing_Pre
InPerson	3.21429	WellBeing_Pre
InPerson	4.71429	WellBeing_Pre
InPerson	4	WellBeing_Pre
InPerson	3.85714	WellBeing_Pre
InPerson	3.78571	WellBeing_Pre
Remote	3.57143	WellBeing_Pre
Remote	3.57143	WellBeing_Pre
Remote	2.85714	WellBeing_Pre
Remote	3.78571	WellBeing_Pre
Remote	3.42857	WellBeing_Pre
Remote	2.64286	WellBeing_Pre
Remote	2.57143	WellBeing_Pre
Remote	3.21429	WellBeing_Pre
Remote	3.42857	WellBeing_Pre
Remote	2.28571	WellBeing_Pre
Remote	2.42857	WellBeing_Pre
Remote	2.42857	WellBeing_Pre
InPerson	4.21429	WellBeing_Post
InPerson	4.64286	WellBeing_Post
InPerson	3.78571	WellBeing_Post
InPerson	5	WellBeing_Post
InPerson	3.85714	WellBeing_Post
InPerson	4	WellBeing_Post
InPerson	3.78571	WellBeing_Post
Remote	5	WellBeing_Post
Remote	3.71429	WellBeing_Post
Remote	2.92857	WellBeing_Post
Remote	4.42857	WellBeing_Post
Remote	2.78571	WellBeing_Post
Remote	3.5	WellBeing_Post
Remote	3.57143	WellBeing_Post
Remote	3.21429	WellBeing_Post
Remote	3.42857	WellBeing_Post
Remote	2.21429	WellBeing_Post
Remote	3.14286	WellBeing_Post
Remote	2.28571	WellBeing_Post
InPerson	4	Collaboration
InPerson	3.5	Collaboration
InPerson	3.66667	Collaboration
InPerson	3.4	Collaboration
InPerson	2.8	Collaboration
InPerson	3.2	Collaboration
InPerson	3.5	Collaboration
Remote	3	Collaboration
Remote	3.66667	Collaboration
Remote	4	Collaboration
Remote	3.4	Collaboration
Remote	3.16667	Collaboration
Remote	3.83333	Collaboration
Remote	4	Collaboration
Remote	3.33333	Collaboration
Remote	3.83333	Collaboration
Remote	3	Collaboration
Remote	3	Collaboration
Remote	3.4	Collaboration
