# Supplementary material for: The Batrachian Barf Bowl: An authentic research experience using ecological data from frog diets
Source: Ecol Evol. 2022 Jul 17;12(7):e9095. doi: 10.1002/ece3.9095 (PMC9288929; doi:10.1002/ece3.9095)
Supplement: Supplementary file 7 — Appendix S7 Frog taxonomic identification [file ECE3-12-e9095-s001.xlsx]

## Sheet: Frog identification
Sample number	Species	Family
RAB3322	Adenomera andreae	Leptodactylidae
RAB2846	Adenomera andreae	Leptodactylidae
RAB3282	Adenomera andreae	Leptodactylidae
RAB3495	Adenomera andreae	Leptodactylidae
RAB3510	Adenomera andreae	Leptodactylidae
RAB3341	Adenomera andreae	Leptodactylidae
RAB2504	Adenomera andreae	Leptodactylidae
RAB3474	Adenomera andreae	Leptodactylidae
RAB2827	Adenomera andreae	Leptodactylidae
RAB3323	Adenomera andreae	Leptodactylidae
RAB2455	Adenomera andreae	Leptodactylidae
RAB84	Adenomera andreae	Leptodactylidae
RAB161	Adenomera andreae	Leptodactylidae
RAB449	Adenomera andreae	Leptodactylidae
RAB1122	Adenomera andreae	Leptodactylidae
RAB1044	Adenomera andreae	Leptodactylidae
RAB718	Adenomera andreae	Leptodactylidae
RAB717	Adenomera andreae	Leptodactylidae
RAB823	Adenomera andreae	Leptodactylidae
RAB1015	Adenomera andreae	Leptodactylidae
RAB261	Adenomera andreae	Leptodactylidae
RAB167	Adenomera andreae	Leptodactylidae
RAB891	Adenomera andreae	Leptodactylidae
RAB903	Adenomera andreae	Leptodactylidae
RAB927	Adenomera andreae	Leptodactylidae
RAB1383	Amazophrynella javierbustamantei	Bufonidae
RAB1024	Amazophrynella javierbustamantei	Bufonidae
RAB1022	Amazophrynella javierbustamantei	Bufonidae
RAB1034	Amazophrynella javierbustamantei	Bufonidae
RAB1023	Amazophrynella javierbustamantei	Bufonidae
RAB1027	Amazophrynella javierbustamantei	Bufonidae
RAB2575	Amazophrynella javierbustamantei	Bufonidae
RAB1173	Amazophrynella javierbustamantei	Bufonidae
RAB930	Amazophrynella javierbustamantei	Bufonidae
RAB3544	Amazophrynella javierbustamantei	Bufonidae
RAB3453	Amazophrynella javierbustamantei	Bufonidae
RAB3452	Amazophrynella javierbustamantei	Bufonidae
RAB1386	Amazophrynella javierbustamantei	Bufonidae
RAB929	Amazophrynella javierbustamantei	Bufonidae
RAB355	Amazophrynella javierbustamantei	Bufonidae
RAB1012	Ameerega hahneli	Dendrobatidae
RAB117	Ameerega hahneli	Dendrobatidae
RAB119	Ameerega hahneli	Dendrobatidae
RAB55	Ameerega hahneli	Dendrobatidae
RAB373	Ameerega hahneli	Dendrobatidae
RAB364	Ameerega hahneli	Dendrobatidae
RAB1126	Ameerega hahneli	Dendrobatidae
RAB363	Ameerega hahneli	Dendrobatidae
RAB260	Ameerega hahneli	Dendrobatidae
RAB2502	Ameerega hahneli	Dendrobatidae
RAB2506	Ameerega hahneli	Dendrobatidae
RAB2639	Ameerega hahneli	Dendrobatidae
RAB1191	Ameerega hahneli	Dendrobatidae
RAB2448	Ameerega hahneli	Dendrobatidae
RAB323	Ameerega hahneli	Dendrobatidae
RAB1240	Ameerega hahneli	Dendrobatidae
RAB1127	Ameerega hahneli	Dendrobatidae
RAB1204	Ameerega hahneli	Dendrobatidae
RAB841	Ameerega hahneli	Dendrobatidae
RAB878	Ameerega trivittata	Dendrobatidae
RAB329	Ameerega trivittata	Dendrobatidae
RAB356	Ameerega trivittata	Dendrobatidae
RAB324	Ameerega trivittata	Dendrobatidae
RAB396	Ameerega trivittata	Dendrobatidae
RAB457	Ameerega trivittata	Dendrobatidae
RAB32	Ameerega trivittata	Dendrobatidae
RAB1149	Ameerega trivittata	Dendrobatidae
RAB2729	Ameerega trivittata	Dendrobatidae
RAB3246	Ameerega trivittata	Dendrobatidae
RAB2638	Ameerega trivittata	Dendrobatidae
RAB31	Ameerega trivittata	Dendrobatidae
RAB2438	Ceratophrys cornuta	Ceratophryidae
RAB2647	Ceratophrys cornuta	Ceratophryidae
RAB2509	Ceratophrys cornuta	Ceratophryidae
RAB1055	Ceratophrys cornuta	Ceratophryidae
RAB2525	Ceratophrys cornuta	Ceratophryidae
RAB708	Ceratophrys cornuta	Ceratophryidae
RAB2642	Ceratophrys cornuta	Ceratophryidae
RAB2569	Ceratophrys cornuta	Ceratophryidae
RAB2511	Ceratophrys cornuta	Ceratophryidae
RAB2437	Ceratophrys cornuta	Ceratophryidae
RAB994	Ctenophryne geayi	Microhylidae
RAB917	Ctenophryne geayi	Microhylidae
RAB1003	Ctenophryne geayi	Microhylidae
RAB1002	Ctenophryne geayi	Microhylidae
RAB803	Ctenophryne geayi	Microhylidae
RAB540	Ctenophryne geayi	Microhylidae
RAB983	Ctenophryne geayi	Microhylidae
RAB982	Ctenophryne geayi	Microhylidae
RAB859	Ctenophryne geayi	Microhylidae
RAB538	Ctenophryne geayi	Microhylidae
RAB991	Ctenophryne geayi	Microhylidae
RAB486	Ctenophryne geayi	Microhylidae
RAB483	Ctenophryne geayi	Microhylidae
RAB992	Ctenophryne geayi	Microhylidae
RAB988	Ctenophryne geayi	Microhylidae
RAB1310	Dendropsophus parviceps	Hylidae
RAB18	Dendropsophus parviceps	Hylidae
RAB21	Dendropsophus parviceps	Hylidae
RAB28	Dendropsophus parviceps	Hylidae
RAB27	Dendropsophus parviceps	Hylidae
RAB29	Dendropsophus parviceps	Hylidae
RAB13	Dendropsophus parviceps	Hylidae
RAB14	Dendropsophus parviceps	Hylidae
RAB1067	Dendropsophus parviceps	Hylidae
RAB3244	Dendropsophus parviceps	Hylidae
RAB3342	Dendropsophus parviceps	Hylidae
RAB1308	Dendropsophus parviceps	Hylidae
RAB308	Dendropsophus parviceps	Hylidae
RAB888	Dendropsophus triangulum	Hylidae
RAB434	Dendropsophus triangulum	Hylidae
RAB431	Dendropsophus triangulum	Hylidae
RAB442	Dendropsophus triangulum	Hylidae
RAB440	Dendropsophus triangulum	Hylidae
RAB437	Dendropsophus triangulum	Hylidae
RAB441	Dendropsophus triangulum	Hylidae
RAB435	Dendropsophus triangulum	Hylidae
RAB887	Dendropsophus triangulum	Hylidae
RAB3502	Dendropsophus triangulum	Hylidae
RAB886	Dendropsophus triangulum	Hylidae
RAB3448	Dendropsophus triangulum	Hylidae
RAB3305	Dendropsophus triangulum	Hylidae
RAB3302	Dendropsophus triangulum	Hylidae
RAB438	Dendropsophus triangulum	Hylidae
RAB453	Dendropsophus triangulum	Hylidae
RAB436	Dendropsophus triangulum	Hylidae
RAB873	Edalorhina perezi	Leptodactylidae
RAB742	Edalorhina perezi	Leptodactylidae
RAB92	Edalorhina perezi	Leptodactylidae
RAB165	Edalorhina perezi	Leptodactylidae
RAB115	Edalorhina perezi	Leptodactylidae
RAB180	Edalorhina perezi	Leptodactylidae
RAB121	Edalorhina perezi	Leptodactylidae
RAB1036	Edalorhina perezi	Leptodactylidae
RAB828	Edalorhina perezi	Leptodactylidae
RAB828	Edalorhina perezi	Leptodactylidae
RAB830	Edalorhina perezi	Leptodactylidae
RAB827	Edalorhina perezi	Leptodactylidae
RAB76	Edalorhina perezi	Leptodactylidae
RAB242	Edalorhina perezi	Leptodactylidae
RAB289	Edalorhina perezi	Leptodactylidae
RAB307	Edalorhina perezi	Leptodactylidae
RAB206	Edalorhina perezi	Leptodactylidae
RAB99	Edalorhina perezi	Leptodactylidae
RAB243	Edalorhina perezi	Leptodactylidae
RAB1035	Edalorhina perezi	Leptodactylidae
RAB874	Edalorhina perezi	Leptodactylidae
RAB872	Edalorhina perezi	Leptodactylidae
RAB50	Engystomops freibergi	Leptodactylidae
RAB34	Engystomops freibergi	Leptodactylidae
RAB26	Engystomops freibergi	Leptodactylidae
RAB301	Engystomops freibergi	Leptodactylidae
RAB60	Engystomops freibergi	Leptodactylidae
RAB300	Engystomops freibergi	Leptodactylidae
RAB313	Engystomops freibergi	Leptodactylidae
RAB302	Engystomops freibergi	Leptodactylidae
RAB77	Engystomops freibergi	Leptodactylidae
RAB91	Engystomops freibergi	Leptodactylidae
RAB252	Engystomops freibergi	Leptodactylidae
RAB299	Engystomops freibergi	Leptodactylidae
RAB286	Engystomops freibergi	Leptodactylidae
RAB800	Engystomops freibergi	Leptodactylidae
RAB858	Hamptophryne boliviana	Microhylidae
RAB899	Hamptophryne boliviana	Microhylidae
RAB46	Hamptophryne boliviana	Microhylidae
RAB47	Hamptophryne boliviana	Microhylidae
RAB25	Hamptophryne boliviana	Microhylidae
RAB860	Hamptophryne boliviana	Microhylidae
RAB975	Hamptophryne boliviana	Microhylidae
RAB987	Hamptophryne boliviana	Microhylidae
RAB132	Hamptophryne boliviana	Microhylidae
RAB890	Hamptophryne boliviana	Microhylidae
RAB979	Hamptophryne boliviana	Microhylidae
RAB1041	Hamptophryne boliviana	Microhylidae
RAB711	Hamptophryne boliviana	Microhylidae
RAB978	Hamptophryne boliviana	Microhylidae
RAB2552	Hamptophryne boliviana	Microhylidae
RAB2551	Hamptophryne boliviana	Microhylidae
RAB228	Hamptophryne boliviana	Microhylidae
RAB335	Hamptophryne boliviana	Microhylidae
RAB439	Hamptophryne boliviana	Microhylidae
RAB287	Hamptophryne boliviana	Microhylidae
RAB192	Hamptophryne boliviana	Microhylidae
RAB894	Hamptophryne boliviana	Microhylidae
RAB814	Hypsiboas sp	Hylidae
RAB1194	Hypsiboas sp	Hylidae
RAB83	Hypsiboas sp	Hylidae
RAB443	Hypsiboas sp	Hylidae
RAB1097	Hypsiboas sp	Hylidae
RAB815	Hypsiboas sp	Hylidae
RAB325	Hypsiboas sp	Hylidae
RAB926	Hypsiboas sp	Hylidae
RAB203	Hypsiboas sp	Hylidae
RAB1093	Hypsiboas sp	Hylidae
RAB703	Hypsiboas sp	Hylidae
RAB924	Hypsiboas sp	Hylidae
RAB2862	Hypsiboas sp	Hylidae
RAB2774	Hypsiboas sp	Hylidae
RAB2783	Hypsiboas sp	Hylidae
RAB44	Hypsiboas sp	Hylidae
RAB344	Hypsiboas sp	Hylidae
RAB343	Hypsiboas sp	Hylidae
RAB136	Hypsiboas sp	Hylidae
RAB1039	Hypsiboas sp	Hylidae
RAB336	Hypsiboas sp	Hylidae
RAB1193	Hypsiboas sp	Hylidae
RAB739	Hypsiboas sp	Hylidae
RAB702	Hypsiboas sp	Hylidae
RAB1288	Hypsiboas sp	Hylidae
RAB855	Hypsiboas sp	Hylidae
RAB229	Hypsiboas sp	Hylidae
RAB186	Hypsiboas sp	Hylidae
RAB1405	Hypsiboas sp	Hylidae
RAB1083	Hypsiboas lanciformis	Hylidae
RAB88	Hypsiboas lanciformis	Hylidae
RAB425	Hypsiboas lanciformis	Hylidae
RAB294	Hypsiboas lanciformis	Hylidae
RAB137	Hypsiboas lanciformis	Hylidae
RAB428	Hypsiboas lanciformis	Hylidae
RAB230	Hypsiboas lanciformis	Hylidae
RAB426	Hypsiboas lanciformis	Hylidae
RAB36	Hypsiboas lanciformis	Hylidae
RAB158	Hypsiboas lanciformis	Hylidae
RAB478	Hypsiboas lanciformis	Hylidae
RAB253	Hypsiboas lanciformis	Hylidae
RAB160	Hypsiboas lanciformis	Hylidae
RAB295	Hypsiboas lanciformis	Hylidae
RAB296	Hypsiboas lanciformis	Hylidae
RAB87	Hypsiboas lanciformis	Hylidae
RAB963	Hypsiboas lanciformis	Hylidae
RAB712	Leptodactylus bolivianus	Leptodactylidae
RAB2749	Leptodactylus bolivianus	Leptodactylidae
RAB1239	Leptodactylus bolivianus	Leptodactylidae
RAB2422	Leptodactylus bolivianus	Leptodactylidae
RAB1221	Leptodactylus bolivianus	Leptodactylidae
RAB2899	Leptodactylus bolivianus	Leptodactylidae
RAB2595	Leptodactylus bolivianus	Leptodactylidae
RAB2445	Leptodactylus bolivianus	Leptodactylidae
RAB2427	Leptodactylus bolivianus	Leptodactylidae
RAB257	Leptodactylus bolivianus	Leptodactylidae
RAB1152	Leptodactylus bolivianus	Leptodactylidae
RAB706	Leptodactylus didymus	Leptodactylidae
RAB394	Leptodactylus didymus	Leptodactylidae
RAB892	Leptodactylus didymus	Leptodactylidae
RAB1098	Leptodactylus didymus	Leptodactylidae
RAB895	Leptodactylus didymus	Leptodactylidae
RAB920	Leptodactylus didymus	Leptodactylidae
RAB1219	Leptodactylus didymus	Leptodactylidae
RAB854	Leptodactylus didymus	Leptodactylidae
RAB400	Leptodactylus didymus	Leptodactylidae
RAB1019	Leptodactylus didymus	Leptodactylidae
RAB2577	Leptodactylus didymus	Leptodactylidae
RAB2838	Leptodactylus didymus	Leptodactylidae
RAB707	Leptodactylus didymus	Leptodactylidae
RAB962	Leptodactylus didymus	Leptodactylidae
RAB921	Leptodactylus didymus	Leptodactylidae
RAB1377	Leptodactylus leptodactyloides	Leptodactylidae
RAB1250	Leptodactylus leptodactyloides	Leptodactylidae
RAB73	Leptodactylus leptodactyloides	Leptodactylidae
RAB402	Leptodactylus leptodactyloides	Leptodactylidae
RAB1249	Leptodactylus leptodactyloides	Leptodactylidae
RAB1248	Leptodactylus leptodactyloides	Leptodactylidae
RAB1368	Leptodactylus leptodactyloides	Leptodactylidae
RAB1195	Leptodactylus leptodactyloides	Leptodactylidae
RAB2777	Leptodactylus leptodactyloides	Leptodactylidae
RAB831	Leptodactylus leptodactyloides	Leptodactylidae
RAB477	Leptodactylus leptodactyloides	Leptodactylidae
RAB189	Leptodactylus leptodactyloides	Leptodactylidae
RAB1115	Leptodactylus leptodactyloides	Leptodactylidae
RAB1251	Leptodactylus leptodactyloides	Leptodactylidae
RAB334	Osteocephalus castaneicola	Hylidae
RAB410	Osteocephalus castaneicola	Hylidae
RAB1254	Osteocephalus castaneicola	Hylidae
RAB3251	Osteocephalus castaneicola	Hylidae
RAB3257	Osteocephalus castaneicola	Hylidae
RAB2585	Osteocephalus castaneicola	Hylidae
RAB2634	Osteocephalus castaneicola	Hylidae
RAB3354	Osteocephalus castaneicola	Hylidae
RAB3250	Osteocephalus castaneicola	Hylidae
RAB2897	Osteocephalus castaneicola	Hylidae
RAB2446	Phyllomedusa camba	Hylidae
RAB3351	Phyllomedusa camba	Hylidae
RAB808	Phyllomedusa camba	Hylidae
RAB2891	Phyllomedusa camba	Hylidae
RAB809	Phyllomedusa camba	Hylidae
RAB751	Phyllomedusa camba	Hylidae
RAB225	Phyllomedusa camba	Hylidae
RAB401	Phyllomedusa camba	Hylidae
RAB2845	Phyllomedusa camba	Hylidae
RAB753	Phyllomedusa camba	Hylidae
RAB1082	Phyllomedusa palliata	Hylidae
RAB1300	Phyllomedusa palliata	Hylidae
RAB2830	Phyllomedusa palliata	Hylidae
RAB2621	Phyllomedusa palliata	Hylidae
RAB2622	Phyllomedusa palliata	Hylidae
RAB761	Phyllomedusa palliata	Hylidae
RAB760	Phyllomedusa palliata	Hylidae
RAB2833	Phyllomedusa palliata	Hylidae
RAB3460	Phyllomedusa palliata	Hylidae
RAB2570	Phyllomedusa palliata	Hylidae
RAB184	Phyllomedusa palliata	Hylidae
RAB734	Phyllomedusa palliata	Hylidae
RAB763	Phyllomedusa palliata	Hylidae
RAB840	Phyllomedusa palliata	Hylidae
RAB1309	Phyllomedusa palliata	Hylidae
RAB263	Phyllomedusa vaillantii	Hylidae
RAB1029	Phyllomedusa vaillantii	Hylidae
RAB1289	Phyllomedusa vaillantii	Hylidae
RAB1242	Phyllomedusa vaillantii	Hylidae
RAB1365	Phyllomedusa vaillantii	Hylidae
RAB1358	Phyllomedusa vaillantii	Hylidae
RAB2426	Phyllomedusa vaillantii	Hylidae
RAB2587	Phyllomedusa vaillantii	Hylidae
RAB3380	Phyllomedusa vaillantii	Hylidae
RAB3396	Phyllomedusa vaillantii	Hylidae
RAB175	Pristimantis reichlei	Strabomantidae
RAB98	Pristimantis reichlei	Strabomantidae
RAB176	Pristimantis reichlei	Strabomantidae
RAB61	Pristimantis reichlei	Strabomantidae
RAB97	Pristimantis reichlei	Strabomantidae
RAB314	Pristimantis reichlei	Strabomantidae
RAB178	Pristimantis reichlei	Strabomantidae
RAB458	Pristimantis reichlei	Strabomantidae
RAB62	Pristimantis reichlei	Strabomantidae
RAB429	Pristimantis reichlei	Strabomantidae
RAB267	Pristimantis reichlei	Strabomantidae
RAB95	Pristimantis reichlei	Strabomantidae
RAB41	Pristimantis reichlei	Strabomantidae
RAB40	Pristimantis reichlei	Strabomantidae
RAB346	Pristimantis reichlei	Strabomantidae
RAB897	Pristimantis reichlei	Strabomantidae
RAB166	Pristimantis toftae	Strabomantidae
RAB1131	Pristimantis toftae	Strabomantidae
RAB3248	Pristimantis toftae	Strabomantidae
RAB818	Pristimantis toftae	Strabomantidae
RAB2914	Pristimantis toftae	Strabomantidae
RAB2461	Pristimantis toftae	Strabomantidae
RAB2491	Pristimantis toftae	Strabomantidae
RAB3300	Pristimantis toftae	Strabomantidae
RAB3301	Pristimantis toftae	Strabomantidae
RAB498	Pristimantis toftae	Strabomantidae
